# Supplementary material for: Pathogenic priming likely contributes to serious and critical illness and mortality in COVID-19 via autoimmunity
Source: J Transl Autoimmun. 2020 Apr 9;3:100051. doi: 10.1016/j.jtauto.2020.100051 (PMC7142689; doi:10.1016/j.jtauto.2020.100051)
Supplement: Multimedia component 1 [file mmc1.xlsx]

## Sheet: Sheet1
Column1	SARS-CoV-2	Column2	Column3	Column4	Human	Column5	Human6	Column7	Column8	Column9
Protein	Accession	Protein Name	Immunogenetic epitope(s)		Accession	Protein Name	Putative pathogenic priming peptide (self-antigen)	Tissue RNA/Protein Expression
1	QHN73821	ORF1ab polyprotein	RARTVAGVSICSTMTNRQFH		CCO13833	alternative protein TJP1	TVICDTMLCPKVYFFTNRQF	nearly ubiquitous
		(partial)	CSTMTSR		MCD32611	IHCJ	CSTMTSR	B-cells, plasma cells
2	QHN73794	ORF1ab protein	VATLQAENVTGLFKDCSKVI		NP_001339255	la-related protein 4 (LARP4)	EEVKGLFKSENCPKVI	ubiquitous
3	QIA98594	ORF1ab polyprotein	DRRATCFSTASDTYACWHHS		AIT38911	IGJHCVR	DTYACW	B-cells, plasma cells
			DRRATCFSTASDTYACWHHS		AGK29065	IGLCVR	DTYACW	B-cells, plasma cells
			DRRATCFSTASDTYACWHHS		NP_001712	cytoplasmic tyrosine-protein kinase BMX isoform 1	ASDTYACWH	epididymous
4	QIA98597	ORF3a protein	YQIGGYTEKWESGVKDCVVL		AAH82244	PH domain and leucine rich repeat protein phosphatase 1(PHLPP1)	GYTEASGVKNKLCV	brain, lung, kidney
5	QIA98604	ORF7a protein	GVKHVYQLRARSVSPKLFIR		XP_016871107	sortilin related VPS10 domain containing receptor 1(SORCS1)	GIKHVYQ	brain, gastrointestinal tract, kidney
6	QIA98601	ORF8 protein	FYSKWYIRVGARKSAPLIEL		EAX03800	ankyrin repeat and sterile alpha motif domain containing 1A(ANKS1A)	RVGVRKSAVPL	eye, lung, gastrointestinal tract, liver
7	YP_009725310	endoRNAse	LIGEAVKTQFNYYKKVDGVV		3SWR_A	DNA methyltransferase 1	VGEAVKTDGKKSYYKKV	brain, lung, gastrointestinal tract
8	YP_009725308	helicase	ATNYDLSVVNARLRAKHYVY		MOQ41699	IHCJ	SVVAARLRPSHFDY	B-cells, plasma cells
9	YP_009725297	leader protein	LPQLEQPYVFIKRSDARTAP		5SZF_L	Chain L, 2A10 antibody FAB fragment light chain	PYVFGGGTKLEIKRADAAP
			LPQLEQPYVFIKRSDARTAP		3QXM_A	glutamate ionotropic receptor kainate type subunit 2(GRIK2)	LEEPYVLFKKSD	brain, kidney
10	QHO62114	matrix protein	FIASFRLFARTRSMWSFNPE		MCD74337	IHCJ	ARERSGWSFDP	B-cells, plasma cells
11	QIA98599	membrane glycoprotein	FIASFRLFARTRSMWSFNPE		MCD74337	IHCJ	ARERSGWSFDP	B-cells, plasma cells
12	QIH45026	M protein	FIASFRLFARTRSMWSFNPE		MCD74337	IHCJ	ARERSGWSFDP	B-cells, plasma cells
			FIASFRLFARTRSMWSFNPE		AAH80580	pentatricopeptide repeat domain 1(PTCD1)	RLFARARPM	ubiquitous
13	YP_009725298	nonstructural protein NS2	DGISQYSLRLIDAMMFTSDL		NP_001165883	VANGL planar cell polarity protein 1(VANGL1)	GIVQYAVSLVDALLF	ubiquitous
14	YP_009725298	nonstructural protein NS2	VEKKKLDGFMGRIRSVYPVA		EAW65335	adaptor protein containing pH domain, PTB domain and leucine zipper motif 1, isoform CRA_a	LVDAMMF
15	YP_009725299	nonstructural protein NS3	LGYVTHGLNLEEAARYMRSL		AAC64695	supervillin(SVIL)	VTHRLLEEDTPRYMR	ubiquious except eye, blood
			EEVGHTDLMAAYVDNSSLTI		XP_016864345	Rap guanine nucleotide exchange factor 2(RAPGEF2)	MASYVDNS	brain, bone marrow (RNA)
			EEVGHTDLMAAYVDNSSLTI		XP_016864345	Rap guanine nucleotide exchange factor 2(RAPGEF2)	ESSSLT	brain, bone marrow (RNA)
			QTTLKGVEAVMYMGTLSYEQ		ANO56871	T-cell receptor beta chain variable region	MYLCASSLSYEQ	lung, bone marrow, blood
			QTTLKGVEAVMYMGTLSYEQ		NP_001292017	N-acetyltransferase 9 isoform	GTEAVLAM--LSYE	spleen
			QVESDDYIATNGPLKVGGSC		CAA56042	protein-tyrosine-phosphatase	DYIATQGPLK	ubiquitous
16	YP_009725300	nonstructural protein NS4	VHVMSKHTDFSSEIIGYKAI		AIT39025	IGJHCVR	THFNSEIIGY	B-cells, plasma cells
			VHVMSKHTDFSSEIIGYKAI		2W3C_AL	General vesicular transport factor P115	IHVLQTDRSDSEIIGY	skeletal muscle, others
17	YP_009725303	nonstructural protein NS7	GAVDINKLCEEMLDNRATLQ		5VHJ_D	Proteasome 26S subunit, ATPase 4(PSMC4)	GADINSICQESGMLAVRENR	ubiquitous
18	YP_009725304	nonstructural protein NS8	AVANGDSEVVLKKLKKSLNV		AAI11491	Bromodomain and WD repeat domain containing 3(BRWD3)	VANGDGEVV	ubiquitous
19	YP_009725305	nonstructural protein NS9	AKVTSAMQTMLFTMLRKLDN		1A4P_A	S100 calcium binding protein A10(S100A10)	AMETMMFT	lung, blood
			AKVTSAMQTMLFTMLRKLDN		P0CL83	Antigen 3-like protein 1	MIFSMLRKL
20	YP_009725306	nonstructural protein NS10	TLKNTVCTVCGMWKGYGCSC		EAW66814	hCG1795641	KGYGCSC
			TLKNTVCTVCGMWKGYGCSC		EAW84736	Cartilage oligomeric matrix protein	LKNTVMECDACGM	adipose tissue, muscle
21	YP_009725307	RNA-dependent RNA polymerase	QYIRKLHDELTGHMLDMYSV		NP_001271153	Elongator acetyltransferase complex subunit 3(ELP3)	FIRNLHDALSGH	nearly ubiquitous
			MPNMLRIMASLVLARKHTTC		XP_011508049	Hedgehog acyltransferase(HHAT)	MATLLARKH	nearly ubiquitous
			DVNLHSSRLSFKELLVYAAD		XP_006713353	Semaphorin 3F(SEMA3F)	RLSFKEL	nearly ubiquitous
22	QIH45023	S protein	LNEVAKNLNESLIDLQELGK		EAW69281	hCG23535	KNLNQSLLDLHALG
			TLVKQLSSNFGAISSVLNDI		XP_016871528	Attractin-like protein 1	FGAISSVLNDI	brain
			TLVKQLSSNFGAISSVLNDI		XP_016871528	Attractin-like protein 1	AIASALIDI	brain
			QQLIRAAEIRASANLAATKM		XP_011528323	tetratricopeptide repeat protein 28	QQLGIAEDLKDRAAEGRASSN	ubiquitous
			KEELDKYFKNHTSPDVDLGD		XP_024309095	follistatin-related protein	EILDKYFKN	placenta, most others
			VMVTIMLCCMTSCCSCLKGC		AAO32957	Metallothionein 1E(MT1E)	CKTSCCSC	liver, most others
23	QIA98596	Spike protein	LNEVAKNLNESLIDLQELGK		XP_011535432	Coiled-coil domain-containing protein 175 isoform X8	KNMEEGLITLQEL	brain, pituitary gland, testis
			TLVKQLSSNFGAISSVLNDI		AAH27241	ALDH1L1 protein	LVKNIQLEDGKMILASNFFKGAASSVL
			QQLIRAAEIRASANLAATKM		XP_011528323	Tetratricopeptide repeat protein 28 isoform X8	QQLGIAEDLKDRAAEGRASSNL	ubiquitous
			KEELDKYFKNHTSPDVDLGD		XP_024309095	Follistatin-related protein 1 isoform X1	EILDKYFKN	placenta, most others
			VMVTIMLCCMTSCCSCLKGC		NP_149050	Keratin associated protein 4-7(KRTAP4-7)	CCMSSCC	skin
24	YP_009725301	3C-like proteinase	AENVTGLFKDCSKVITGLHP		AAH22377	La ribonucleoprotein domain family member 4(LARP4)	EEVKGLFKSENCPKVI	ubiquitous
			HLSVDTKFKTEGLCVDIPGI		XP_024308868	Titin	DTKFKTTGLDEGL	heart muscle, skeletal muscle
25	QIA98602	nucleocapsid phosphoprotein	RRGPEQTQGNFGDQELIRQG		MOO20493	IHCJ	GNFGDQ	B-cells, plasma cells
26	QHR63265	nonstructural protein NS7a	GVKHVYQLRARSVSPKLFIR		XP_016871107	VPS10 domain-containing receptor SorCS1	GIKHVYQ	thyroid gland, many others
27	QHR63267	nonstructural protein NS8	FYSKWYIRVGARKSAPLIEL		AAH31934	Ankyrin repeat and sterile alpha motif domain containing 1A	RVGVRKSAVPL	ubiquitous
28	QIA98602	nucleocapsid phosphoprotein	QQQQGQTVTKKSAAEASKKP		n/a	n/a	n/a
29	QIA98603	ORF10 protein	MGYINVFAFPFTIYSLL- LCRMNSRNYIAQVDVVNFNLT		n/a	n/a	n/a
30	QHR63254	nonstructural protein NS6	n/a		n/a	n/a	n/a
31	QHR63276	nonstructural protein NS7b	n/a		n/a	n/a	n/a
32	QHW06053	orf6 protein	n/a		n/a	n/a	n/a
33	QIA20050	ORF7b protein	n/a		n/a	n/a	n/a
34	YP_009725312	nsp11	n/a		n/a	n/a	n/a
35	YP_009725311	2'-O-ribose methyltransferase	n/a		n/a	n/a	n/a
36	YP_009725309	3'-to-5' exonuclease	n/a		n/a	n/a	n/a
37	QIH45025	E protein	n/a		n/a	n/a	n/a
			immunoglobulin heavy chain junction region
